# Supplementary material for: Choline Metabolites Reverse Differentially the Habituation Deficit and Elevated Memory of Tau Null Drosophila
Source: Cells. 2024 Apr 25;13(9):746. doi: 10.3390/cells13090746 (PMC11083674; doi:10.3390/cells13090746)
Supplement: Supplementary file 1 [file cells-13-00746-s001.zip]

Archive with 1 entries (1 files):
- cells-2936560-supplementary.pdf
